# Supplementary material for: Long-term growth comparison studies of FBS and FBS alternatives in six head and neck cell lines
Source: PLoS One. 2017 Jun 7;12(6):e0178960. doi: 10.1371/journal.pone.0178960 (PMC5462426; doi:10.1371/journal.pone.0178960)
Supplement: S1 File — The expression profiles of 84 transcription factors in TW01 cells were detected by RT2-PCR arrays. (ZIP) [file pone.0178960.s001.zip]

Archive with 2 entries (2 files):
- RT2_Profiler_PCR_Array_Data_Analysis_TW01_P1.xls
- RT2_Profiler_PCR_Array_Data_Analysis_TW01_P30.xls
