# Supplementary material for: Long-term growth comparison studies of FBS and FBS alternatives in six head and neck cell lines
Source: PLoS One. 2017 Jun 7;12(6):e0178960. doi: 10.1371/journal.pone.0178960 (PMC5462426; doi:10.1371/journal.pone.0178960)
Supplement: S1 File — The expression profiles of 84 transcription factors in TW01 cells were detected by RT2-PCR arrays. (ZIP) [file pone.0178960.s001.zip › RT2_Profiler_PCR_Array_Data_Analysis_TW01_P1.xls]

## Sheet: Gene Table
PCR Array Catalog #:		PAHS-075Z
Position	Unigene	Refseq	Symbol	Description	Gname	RT2 Catalog
A01	Hs.76704	NM_000044	AR	Androgen receptor	AIS/AR8/DHTR/HUMARA/HYSP1/KD/NR3C4/SBMA/SMAX1/TFM	PPH01016A
A02	Hs.632446	NM_001668	ARNT	Aryl hydrocarbon receptor nuclear translocator	HIF-1-beta/HIF-1beta/HIF1-beta/HIF1B/HIF1BETA/TANGO/bHLHe2	PPH01233B
A03	Hs.648565	NM_005171	ATF1	Activating transcription factor 1	EWS-ATF1/FUS/ATF-1/TREB36	PPH02010C
A04	Hs.592510	NM_001880	ATF2	Activating transcription factor 2	CRE-BP1/CREB-2/CREB2/HB16/TREB7	PPH00071A
A05	Hs.460	NM_001674	ATF3	Activating transcription factor 3	-	PPH00408C
A06	Hs.496487	NM_001675	ATF4	Activating transcription factor 4 (tax-responsive enhancer element B67)	CREB-2/CREB2/TAXREB67/TXREB	PPH02016A
A07	Hs.76171	NM_004364	CEBPA	CCAAT/enhancer binding protein (C/EBP), alpha	C/EBP-alpha/CEBP	PPH02011G
A08	Hs.517106	NM_005194	CEBPB	CCAAT/enhancer binding protein (C/EBP), beta	C/EBP-beta/IL6DBP/NF-IL6/TCF5	PPH00991A
A09	Hs.429666	NM_001806	CEBPG	CCAAT/enhancer binding protein (C/EBP), gamma	GPE1BP/IG/EBP-1	PPH02012A
A10	Hs.516646	NM_004379	CREB1	CAMP responsive element binding protein 1	CREB	PPH00808F
A11	Hs.459759	NM_004380	CREBBP	CREB binding protein	CBP/KAT3A/RSTS	PPH00324F
A12	Hs.712929	NM_001904	CTNNB1	Catenin (cadherin-associated protein), beta 1, 88kDa	CTNNB/MRD19/armadillo	PPH00643F
B01	Hs.348418	NM_001938	DR1	Down-regulator of transcription 1, TBP-binding (negative cofactor 2)	NC2/NC2-BETA	PPH00727C
B02	Hs.654393	NM_005225	E2F1	E2F transcription factor 1	E2F-1/RBAP1/RBBP3/RBP3	PPH00136G
B03	Hs.603093	NM_198256	E2F6	E2F transcription factor 6	E2F-6	PPH00957F
B04	Hs.326035	NM_001964	EGR1	Early growth response 1	AT225/G0S30/KROX-24/NGFI-A/TIS8/ZIF-268/ZNF225	PPH00139A
B05	Hs.181128	NM_005229	ELK1	ELK1, member of ETS oncogene family	-	PPH00140C
B06	Hs.744830	NM_000125	ESR1	Estrogen receptor 1	ER/ESR/ESRA/ESTRR/Era/NR3A1	PPH01001A
B07	Hs.369438	NM_005238	ETS1	V-ets erythroblastosis virus E26 oncogene homolog 1 (avian)	ETS-1/EWSR2/c-ets-1/p54	PPH01781C
B08	Hs.644231	NM_005239	ETS2	V-Ets erythroblastosis virus E26 oncogene homolog 2 (avian)	ETS2IT1	PPH00091C
B09	Hs.25647	NM_005252	FOS	FBJ murine osteosarcoma viral oncogene homolog	AP-1/C-FOS/p55	PPH00094A
B10	Hs.155651	NM_021784	FOXA2	Forkhead box A2	HNF3B/TCF3B	PPH00976B
B11	Hs.632336	NM_005249	FOXG1	Forkhead box G1	BF1/BF2/FHKL3/FKH2/FKHL1/FKHL2/FKHL3/FKHL4/FOXG1A/FOXG1B/FOXG1C/HBF-1/HBF-2/HBF-3/HBF-G2/HBF2/HFK1/HFK2/HFK3/KHL2/QIN	PPH01973A
B12	Hs.370666	NM_002015	FOXO1	Forkhead box O1	FKH1/FKHR/FOXO1A	PPH01964F
C01	Hs.765	NM_002049	GATA1	GATA binding protein 1 (globin transcription factor 1)	ERYF1/GATA-1/GF-1/GF1/NF-E1/NFE1/XLANP/XLTDA/XLTT	PPH06328A
C02	Hs.367725	NM_032638	GATA2	GATA binding protein 2	DCML/IMD21/MONOMAC/NFE1B	PPH02454B
C03	Hs.524134	NM_002051	GATA3	GATA binding protein 3	HDR/HDRS	PPH02143A
C04	Hs.481852	NM_001514	GTF2B	General transcription factor IIB	TF2B/TFIIB	PPH15260A
C05	Hs.68257	NM_002096	GTF2F1	General transcription factor IIF, polypeptide 1, 74kDa	BTF4/RAP74/TF2F1/TFIIF	PPH09789B
C06	Hs.152531	NM_004821	HAND1	Heart and neural crest derivatives expressed 1	Hxt/Thing1/bHLHa27/eHand	PPH06879B
C07	Hs.388245	NM_021973	HAND2	Heart and neural crest derivatives expressed 2	DHAND2/Hed/Thing2/bHLHa26/dHand	PPH06919B
C08	Hs.88556	NM_004964	HDAC1	Histone deacetylase 1	GON-10/HD1/RPD3/RPD3L1	PPH01735F
C09	Hs.597216	NM_001530	HIF1A	Hypoxia inducible factor 1, alpha subunit (basic helix-loop-helix transcription factor)	HIF-1-alpha/HIF-1A/HIF-1alpha/HIF1/HIF1-ALPHA/MOP1/PASD8/bHLHe78	PPH01361B
C10	Hs.654455	NM_000545	HNF1A	HNF1 homeobox A	HNF-1A/HNF1/IDDM20/LFB1/MODY3/TCF-1/TCF1	PPH02785A
C11	Hs.116462	NM_178849	HNF4A	Hepatocyte nuclear factor 4, alpha	FRTS4/HNF4/HNF4a7/HNF4a8/HNF4a9/HNF4alpha/MODY/MODY1/NR2A1/NR2A21/TCF/TCF14	PPH05540A
C12	Hs.655218	NM_019102	HOXA5	Homeobox A5	HOX1/HOX1.3/HOX1C	PPH02193A
D01	Hs.530227	NM_005526	HSF1	Heat shock transcription factor 1	HSTF1	PPH00164F
D02	Hs.504609	NM_002165	ID1	Inhibitor of DNA binding 1, dominant negative helix-loop-helix protein	ID/bHLHb24	PPH00317B
D03	Hs.436061	NM_002198	IRF1	Interferon regulatory factor 1	IRF-1/MAR	PPH00320F
D04	Hs.696684	NM_002228	JUN	Jun proto-oncogene	AP-1/AP1/c-Jun	PPH00095A
D05	Hs.25292	NM_002229	JUNB	Jun B proto-oncogene	AP-1	PPH00179A
D06	Hs.2780	NM_005354	JUND	Jun D proto-oncogene	AP-1	PPH00180E
D07	Hs.285354	NM_002382	MAX	MYC associated factor X	bHLHd4	PPH00190A
D08	Hs.268675	NM_005587	MEF2A	Myocyte enhancer factor 2A	ADCAD1/RSRFC4/RSRFC9/mef2	PPH01480A
D09	Hs.649965	NM_002397	MEF2C	Myocyte enhancer factor 2C	C5DELq14.3/DEL5q14.3	PPH01782B
D10	Hs.626299	NM_005375	MYB	V-myb myeloblastosis viral oncogene homolog (avian)	Cmyb/c-myb/c-myb_CDS/efg	PPH00099F
D11	Hs.202453	NM_002467	MYC	V-myc myelocytomatosis viral oncogene homolog (avian)	MRTL/MYCC/bHLHe39/c-Myc	PPH00100B
D12	Hs.178023	NM_005593	MYF5	Myogenic factor 5	bHLHc2	PPH01625A
E01	Hs.181768	NM_002478	MYOD1	Myogenic differentiation 1	MYF3/MYOD/PUM/bHLHc1	PPH00046A
E02	Hs.371987	NM_006599	NFAT5	Nuclear factor of activated T-cells 5, tonicity-responsive	NF-AT5/NFATL1/NFATZ/OREBP/TONEBP	PPH01474B
E03	Hs.534074	NM_172390	NFATC1	Nuclear factor of activated T-cells, cytoplasmic, calcineurin-dependent 1	NF-ATC/NF-ATc1.2/NFAT2/NFATc	PPH00277C
E04	Hs.744148	NM_012340	NFATC2	Nuclear factor of activated T-cells, cytoplasmic, calcineurin-dependent 2	NFAT1/NFATP	PPH01471A
E05	Hs.592053	NM_004555	NFATC3	Nuclear factor of activated T-cells, cytoplasmic, calcineurin-dependent 3	NFAT4/NFATX	PPH01473A
E06	Hs.77810	NM_004554	NFATC4	Nuclear factor of activated T-cells, cytoplasmic, calcineurin-dependent 4	NF-AT3/NF-ATC4/NFAT3	PPH01472F
E07	Hs.618430	NM_003998	NFKB1	Nuclear factor of kappa light polypeptide gene enhancer in B-cells 1	EBP-1/KBF1/NF-kB1/NF-kappa-B/NF-kappaB/NFKB-p105/NFKB-p50/NFkappaB/p105/p50	PPH00204F
E08	Hs.84928	NM_006166	NFYB	Nuclear transcription factor Y, beta	CBF-A/CBF-B/HAP3/NF-YB	PPH00436F
E09	Hs.122926	NM_000176	NR3C1	Nuclear receptor subfamily 3, group C, member 1 (glucocorticoid receptor)	GCCR/GCR/GCRST/GR/GRL	PPH02652A
E10	Hs.270303	NM_000280	PAX6	Paired box 6	AN/AN2/D11S812E/FVH1/MGDA/WAGR	PPH02598F
E11	Hs.654525	NM_006235	POU2AF1	POU class 2 associating factor 1	BOB1/OBF-1/OBF1/OCAB	PPH02067A
E12	Hs.592209	NM_005036	PPARA	Peroxisome proliferator-activated receptor alpha	NR1C1/PPAR/PPARalpha/hPPAR	PPH01281B
F01	Hs.162646	NM_015869	PPARG	Peroxisome proliferator-activated receptor gamma	CIMT1/GLM1/NR1C3/PPARG1/PPARG2/PPARgamma	PPH02291G
F02	Hs.408528	NM_000321	RB1	Retinoblastoma 1	OSRC/PPP1R130/RB/p105-Rb/pRb/pp110	PPH00228F
F03	Hs.633256	NM_002908	REL	V-rel reticuloendotheliosis viral oncogene homolog (avian)	C-Rel	PPH00101B
F04	Hs.502875	NM_021975	RELA	V-rel reticuloendotheliosis viral oncogene homolog A (avian)	NFKB3/p65	PPH01812B
F05	Hs.654402	NM_006509	RELB	V-rel reticuloendotheliosis viral oncogene homolog B	I-REL/IREL/REL-B	PPH00287A
F06	Hs.604588	NM_005900	SMAD1	SMAD family member 1	BSP-1/BSP1/JV4-1/JV41/MADH1/MADR1	PPH01174A
F07	Hs.75862	NM_005359	SMAD4	SMAD family member 4	DPC4/JIP/MADH4/MYHRS	PPH00134C
F08	Hs.167700	NM_005903	SMAD5	SMAD family member 5	DWFC/JV5-1/MADH5	PPH01940C
F09	Hs.123119	NM_005905	SMAD9	SMAD family member 9	MADH6/MADH9/PPH2/SMAD8/SMAD8A/SMAD8B	PPH00629A
F10	Hs.620754	NM_138473	SP1	Sp1 transcription factor	-	PPH01482A
F11	Hs.531587	NM_003111	SP3	Sp3 transcription factor	SPR2	PPH01483A
F12	Hs.642990	NM_007315	STAT1	Signal transducer and activator of transcription 1, 91kDa	CANDF7/IMD31A/IMD31B/IMD31C/ISGF-3/STAT91	PPH00811C
G01	Hs.530595	NM_005419	STAT2	Signal transducer and activator of transcription 2, 113kDa	ISGF-3/P113/STAT113	PPH00772A
G02	Hs.463059	NM_003150	STAT3	Signal transducer and activator of transcription 3 (acute-phase response factor)	ADMIO/APRF/HIES	PPH00708F
G03	Hs.80642	NM_003151	STAT4	Signal transducer and activator of transcription 4	SLEB11	PPH00777F
G04	Hs.437058	NM_003152	STAT5A	Signal transducer and activator of transcription 5A	MGF/STAT5	PPH00759B
G05	Hs.595276	NM_012448	STAT5B	Signal transducer and activator of transcription 5B	STAT5	PPH01972F
G06	Hs.524518	NM_003153	STAT6	Signal transducer and activator of transcription 6, interleukin-4 induced	D12S1644/IL-4-STAT/STAT6B/STAT6C	PPH00760D
G07	Hs.590872	NM_003194	TBP	TATA box binding protein	GTF2D/GTF2D1/HDL4/SCA17/TFIID	PPH01091G
G08	Hs.593995	NM_030756	TCF7L2	Transcription factor 7-like 2 (T-cell specific, HMG-box)	TCF-4/TCF4	PPH06890C
G09	Hs.519880	NM_003220	TFAP2A	Transcription factor AP-2 alpha (activating enhancer binding protein 2 alpha)	AP-2/AP-2alpha/AP2TF/BOFS/TFAP2	PPH06072E
G10	Hs.373550	NM_003244	TGIF1	TGFB-induced factor homeobox 1	HPE4/TGIF	PPH01953F
G11	Hs.437460	NM_000546	TP53	Tumor protein p53	BCC7/LFS1/P53/TRP53	PPH00213F
G12	Hs.388927	NM_003403	YY1	YY1 transcription factor	DELTA/INO80S/NF-E1/UCRBP/YIN-YANG-1	PPH00440F
H01	Hs.520640	NM_001101	ACTB	Actin, beta	BRWS1/PS1TP5BP1	PPH00073G
H02	Hs.534255	NM_004048	B2M	Beta-2-microglobulin	-	PPH01094E
H03	Hs.592355	NM_002046	GAPDH	Glyceraldehyde-3-phosphate dehydrogenase	G3PD/GAPD/HEL-S-162eP	PPH00150F
H04	Hs.412707	NM_000194	HPRT1	Hypoxanthine phosphoribosyltransferase 1	HGPRT/HPRT	PPH01018C
H05	Hs.546285	NM_001002	RPLP0	Ribosomal protein, large, P0	L10E/LP0/P0/PRLP0/RPP0	PPH21138F
H06	N/A	SA_00105	HGDC	Human Genomic DNA Contamination	HIGX1A
H07	N/A	SA_00104	RTC	Reverse Transcription Control	RTC	PPX63340A
H08	N/A	SA_00104	RTC	Reverse Transcription Control	RTC	PPX63340A
H09	N/A	SA_00104	RTC	Reverse Transcription Control	RTC	PPX63340A
H10	N/A	SA_00103	PPC	Positive PCR Control	PPC
H11	N/A	SA_00103	PPC	Positive PCR Control	PPC
H12	N/A	SA_00103	PPC	Positive PCR Control	PPC

## Sheet: Average Ct
		AVG Ct
Position	Symbol	Control Group (P1FBS)	Group 1 (P1FC3)
A01	AR	35	35
A02	ARNT	29.53	29.77
A03	ATF1	26.03	26.2
A04	ATF2	26.29	26.43
A05	ATF3	28.48	28.27
A06	ATF4	23.5	23.62
A07	CEBPA	28.06	28.82
A08	CEBPB	26.26	27.09
A09	CEBPG	29.63	30.66
A10	CREB1	27.12	27.5
A11	CREBBP	27.5	28.06
A12	CTNNB1	26.78	27.34
B01	DR1	25.49	25.75
B02	E2F1	25.79	26.27
B03	E2F6	26.79	26.92
B04	EGR1	32.83	33.45
B05	ELK1	29.19	29.92
B06	ESR1	35	35
B07	ETS1	29.7	30.02
B08	ETS2	26.11	26.55
B09	FOS	30.98	32.17
B10	FOXA2	33.84	34.61
B11	FOXG1	29.55	30.12
B12	FOXO1	30.25	30.77
C01	GATA1	34.31	34.93
C02	GATA2	28.51	29.1
C03	GATA3	34.28	33.92
C04	GTF2B	26.69	26.87
C05	GTF2F1	26.53	26.97
C06	HAND1	35	35
C07	HAND2	35	35
C08	HDAC1	24.25	24.82
C09	HIF1A	25.51	25.31
C10	HNF1A	35	35
C11	HNF4A	33.05	33
C12	HOXA5	30.19	30.55
D01	HSF1	26.5	26.9
D02	ID1	24.56	24.65
D03	IRF1	26.79	26.93
D04	JUN	31.07	31.04
D05	JUNB	25.87	26.69
D06	JUND	26.5	27.16
D07	MAX	26.05	26.31
D08	MEF2A	27.34	27.96
D09	MEF2C	27.82	28
D10	MYB	28.53	28.71
D11	MYC	23.77	23.94
D12	MYF5	35	35
E01	MYOD1	35	35
E02	NFAT5	27.53	27.54
E03	NFATC1	30.32	30.58
E04	NFATC2	35	35
E05	NFATC3	26.65	26.86
E06	NFATC4	35	35
E07	NFKB1	27.62	28.14
E08	NFYB	27.28	27.54
E09	NR3C1	26.25	26.74
E10	PAX6	35	35
E11	POU2AF1	35	35
E12	PPARA	28.6	29.13
F01	PPARG	28.24	28.27
F02	RB1	25.49	25.76
F03	REL	26.6	26.98
F04	RELA	26.15	26.57
F05	RELB	32.73	31.82
F06	SMAD1	27.78	27.88
F07	SMAD4	26.75	27.09
F08	SMAD5	25.86	26.12
F09	SMAD9	30.3	31.34
F10	SP1	25.57	26
F11	SP3	26.6	26.87
F12	STAT1	26.14	26.46
G01	STAT2	27.68	28.04
G02	STAT3	25.63	25.72
G03	STAT4	32.94	32.34
G04	STAT5A	35	35
G05	STAT5B	26.17	26.53
G06	STAT6	26.04	26.52
G07	TBP	28.19	28.44
G08	TCF7L2	27.97	28.42
G09	TFAP2A	25.75	26.03
G10	TGIF1	27.48	27.57
G11	TP53	24.79	25.08
G12	YY1	25.24	25.53
H01	ACTB	19.59	19.84
H02	B2M	20.63	20.87
H03	GAPDH	19.13	19.59
H04	HPRT1	25.61	25.83
H05	RPLP0	18.93	19.22
H06	HGDC	35	35
H07	RTC	22.88	23.01
H08	RTC	22.87	23.01
H09	RTC	22.91	23.05
H10	PPC	20.12	20.09
H11	PPC	20.15	20.12
H12	PPC	20.19	20.1

## Sheet: Average Delta(Ct)
		AVG Delta(Ct) (Ct(GOI) - Ave Ct(HKG))
Position	Symbol	Control Group (P1FBS)	Group 1 (P1FC3)
A01	AR	13.9611	13.7071
A02	ARNT	8.49108	8.47707
A03	ATF1	4.99108	4.90707
A04	ATF2	5.25108	5.13707
A05	ATF3	7.44108	6.97707
A06	ATF4	2.46108	2.32707
A07	CEBPA	7.02108	7.52707
A08	CEBPB	5.22108	5.79707
A09	CEBPG	8.59108	9.36707
A10	CREB1	6.08108	6.20707
A11	CREBBP	6.46108	6.76707
A12	CTNNB1	5.74108	6.04707
B01	DR1	4.45108	4.45707
B02	E2F1	4.75108	4.97707
B03	E2F6	5.75108	5.62707
B04	EGR1	11.7911	12.1571
B05	ELK1	8.15108	8.62707
B06	ESR1	13.9611	13.7071
B07	ETS1	8.66108	8.72707
B08	ETS2	5.07108	5.25707
B09	FOS	9.94108	10.8771
B10	FOXA2	12.8011	13.3171
B11	FOXG1	8.51108	8.82707
B12	FOXO1	9.21108	9.47707
C01	GATA1	13.2711	13.6371
C02	GATA2	7.47108	7.80707
C03	GATA3	13.2411	12.6271
C04	GTF2B	5.65108	5.57707
C05	GTF2F1	5.49108	5.67707
C06	HAND1	13.9611	13.7071
C07	HAND2	13.9611	13.7071
C08	HDAC1	3.21108	3.52707
C09	HIF1A	4.47108	4.01707
C10	HNF1A	13.9611	13.7071
C11	HNF4A	12.0111	11.7071
C12	HOXA5	9.15108	9.25707
D01	HSF1	5.46108	5.60707
D02	ID1	3.52108	3.35707
D03	IRF1	5.75108	5.63707
D04	JUN	10.0311	9.74707
D05	JUNB	4.83108	5.39707
D06	JUND	5.46108	5.86707
D07	MAX	5.01108	5.01707
D08	MEF2A	6.30108	6.66707
D09	MEF2C	6.78108	6.70707
D10	MYB	7.49108	7.41707
D11	MYC	2.73108	2.64707
D12	MYF5	13.9611	13.7071
E01	MYOD1	13.9611	13.7071
E02	NFAT5	6.49108	6.24707
E03	NFATC1	9.28108	9.28707
E04	NFATC2	13.9611	13.7071
E05	NFATC3	5.61108	5.56707
E06	NFATC4	13.9611	13.7071
E07	NFKB1	6.58108	6.84707
E08	NFYB	6.24108	6.24707
E09	NR3C1	5.21108	5.44707
E10	PAX6	13.9611	13.7071
E11	POU2AF1	13.9611	13.7071
E12	PPARA	7.56108	7.83707
F01	PPARG	7.20108	6.97707
F02	RB1	4.45108	4.46707
F03	REL	5.56108	5.68707
F04	RELA	5.11108	5.27707
F05	RELB	11.6911	10.5271
F06	SMAD1	6.74108	6.58707
F07	SMAD4	5.71108	5.79707
F08	SMAD5	4.82108	4.82707
F09	SMAD9	9.26108	10.0471
F10	SP1	4.53108	4.70707
F11	SP3	5.56108	5.57707
F12	STAT1	5.10108	5.16707
G01	STAT2	6.64108	6.74707
G02	STAT3	4.59108	4.42707
G03	STAT4	11.9011	11.0471
G04	STAT5A	13.9611	13.7071
G05	STAT5B	5.13108	5.23707
G06	STAT6	5.00108	5.22707
G07	TBP	7.15108	7.14707
G08	TCF7L2	6.93108	7.12707
G09	TFAP2A	4.71108	4.73707
G10	TGIF1	6.44108	6.27707
G11	TP53	3.75108	3.78707
G12	YY1	4.20108	4.23707
H01	ACTB	-1.44892	-1.45293
H02	B2M	-0.408921	-0.422932
H03	GAPDH	-1.90892	-1.70293
H04	HPRT1	4.57108	4.53707
H05	RPLP0	-2.10892	-2.07293
H06	HGDC	13.9611	13.7071
H07	RTC	1.84108	1.71707
H08	RTC	1.83108	1.71707
H09	RTC	1.87108	1.75707
H10	PPC	-0.918921	-1.20293
H11	PPC	-0.888921	-1.17293
H12	PPC	-0.848921	-1.19293

## Sheet: 2^(-Avg.(Delta(Ct))
		2^(-Avg.(Delta(Ct))
Position	Symbol	Control Group (P1FBS)	Group 1 (P1FC3)
A01	AR	6.3e-05	7.5e-05
A02	ARNT	0.002779	0.002806
A03	ATF1	0.031444	0.033329
A04	ATF2	0.026258	0.028418
A05	ATF3	0.005755	0.007938
A06	ATF4	0.181611	0.199289
A07	CEBPA	0.007699	0.005422
A08	CEBPB	0.02681	0.017985
A09	CEBPG	0.002593	0.001514
A10	CREB1	0.014771	0.013536
A11	CREBBP	0.011351	0.009181
A12	CTNNB1	0.018697	0.015123
B01	DR1	0.045718	0.045529
B02	E2F1	0.037135	0.031751
B03	E2F6	0.018567	0.020234
B04	EGR1	0.000282	0.000219
B05	ELK1	0.003518	0.002529
B06	ESR1	6.3e-05	7.5e-05
B07	ETS1	0.00247	0.00236
B08	ETS2	0.029748	0.02615
B09	FOS	0.001017	0.000532
B10	FOXA2	0.00014	9.8e-05
B11	FOXG1	0.002741	0.002202
B12	FOXO1	0.001687	0.001403
C01	GATA1	0.000101	7.8e-05
C02	GATA2	0.005636	0.004465
C03	GATA3	0.000103	0.000158
C04	GTF2B	0.0199	0.020948
C05	GTF2F1	0.022234	0.019545
C06	HAND1	6.3e-05	7.5e-05
C07	HAND2	6.3e-05	7.5e-05
C08	HDAC1	0.107986	0.086745
C09	HIF1A	0.045089	0.061765
C10	HNF1A	6.3e-05	7.5e-05
C11	HNF4A	0.000242	0.000299
C12	HOXA5	0.001759	0.001634
D01	HSF1	0.022701	0.020517
D02	ID1	0.087106	0.097594
D03	IRF1	0.018567	0.020094
D04	JUN	0.000956	0.001164
D05	JUNB	0.035132	0.023731
D06	JUND	0.022701	0.017133
D07	MAX	0.031011	0.030882
D08	MEF2A	0.012682	0.00984
D09	MEF2C	0.009093	0.009571
D10	MYB	0.005559	0.005851
D11	MYC	0.150613	0.159644
D12	MYF5	6.3e-05	7.5e-05
E01	MYOD1	6.3e-05	7.5e-05
E02	NFAT5	0.011117	0.013166
E03	NFATC1	0.001607	0.001601
E04	NFATC2	6.3e-05	7.5e-05
E05	NFATC3	0.02046	0.021093
E06	NFATC4	6.3e-05	7.5e-05
E07	NFKB1	0.010445	0.008686
E08	NFYB	0.013221	0.013166
E09	NR3C1	0.026997	0.022923
E10	PAX6	6.3e-05	7.5e-05
E11	POU2AF1	6.3e-05	7.5e-05
E12	PPARA	0.005295	0.004373
F01	PPARG	0.006796	0.007938
F02	RB1	0.045718	0.045215
F03	REL	0.021181	0.01941
F04	RELA	0.028934	0.02579
F05	RELB	0.000302	0.000678
F06	SMAD1	0.009348	0.010401
F07	SMAD4	0.019089	0.017985
F08	SMAD5	0.035376	0.03523
F09	SMAD9	0.00163	0.000945
F10	SP1	0.043252	0.038285
F11	SP3	0.021181	0.020948
F12	STAT1	0.029135	0.027833
G01	STAT2	0.010019	0.00931
G02	STAT3	0.04149	0.046486
G03	STAT4	0.000261	0.000473
G04	STAT5A	6.3e-05	7.5e-05
G05	STAT5B	0.028536	0.026515
G06	STAT6	0.031227	0.026699
G07	TBP	0.007036	0.007055
G08	TCF7L2	0.008195	0.007154
G09	TFAP2A	0.038179	0.037497
G10	TGIF1	0.011509	0.012895
G11	TP53	0.07427	0.07244
G12	YY1	0.054369	0.053029
H01	ACTB	2.73004	2.73764
H02	B2M	1.32769	1.34065
H03	GAPDH	3.75528	3.25562
H04	HPRT1	0.04207	0.043073
H05	RPLP0	4.31369	4.20741
H06	HGDC	6.3e-05	7.5e-05
H07	RTC	0.279113	0.304166
H08	RTC	0.281054	0.304166
H09	RTC	0.273369	0.295849
H10	PPC	1.8907	2.30207
H11	PPC	1.85179	2.25469
H12	PPC	1.80115	2.28617

## Sheet: Fold Change
		Fold Change (comparing to control group)
		Group 1
Position	Symbol	Fold Change	Comments
A01	AR	1.1925	C
A02	ARNT	1.0098
A03	ATF1	1.06
A04	ATF2	1.0822
A05	ATF3	1.3794
A06	ATF4	1.0973
A07	CEBPA	0.7042
A08	CEBPB	0.6708
A09	CEBPG	0.584	A
A10	CREB1	0.9164
A11	CREBBP	0.8089
A12	CTNNB1	0.8089
B01	DR1	0.9959
B02	E2F1	0.855
B03	E2F6	1.0898
B04	EGR1	0.7759	B
B05	ELK1	0.719
B06	ESR1	1.1925	C
B07	ETS1	0.9553	A
B08	ETS2	0.879
B09	FOS	0.5227	B
B10	FOXA2	0.6993	B
B11	FOXG1	0.8033	A
B12	FOXO1	0.8316	B
C01	GATA1	0.7759	B
C02	GATA2	0.7922
C03	GATA3	1.5305	B
C04	GTF2B	1.0526
C05	GTF2F1	0.879
C06	HAND1	1.1925	C
C07	HAND2	1.1925	C
C08	HDAC1	0.8033
C09	HIF1A	1.3698
C10	HNF1A	1.1925	C
C11	HNF4A	1.2346	B
C12	HOXA5	0.9292	B
D01	HSF1	0.9038
D02	ID1	1.1204
D03	IRF1	1.0822
D04	JUN	1.2176	B
D05	JUNB	0.6755
D06	JUND	0.7547
D07	MAX	0.9959
D08	MEF2A	0.7759
D09	MEF2C	1.0526
D10	MYB	1.0526
D11	MYC	1.06
D12	MYF5	1.1925	C
E01	MYOD1	1.1925	C
E02	NFAT5	1.1843
E03	NFATC1	0.9959	B
E04	NFATC2	1.1925	C
E05	NFATC3	1.031
E06	NFATC4	1.1925	C
E07	NFKB1	0.8316
E08	NFYB	0.9959
E09	NR3C1	0.8491
E10	PAX6	1.1925	C
E11	POU2AF1	1.1925	C
E12	PPARA	0.8259
F01	PPARG	1.168
F02	RB1	0.989
F03	REL	0.9164
F04	RELA	0.8913
F05	RELB	2.2408	B
F06	SMAD1	1.1127
F07	SMAD4	0.9421
F08	SMAD5	0.9959
F09	SMAD9	0.58	B
F10	SP1	0.8852
F11	SP3	0.989
F12	STAT1	0.9553
G01	STAT2	0.9292
G02	STAT3	1.1204
G03	STAT4	1.8075	B
G04	STAT5A	1.1925	C
G05	STAT5B	0.9292
G06	STAT6	0.855
G07	TBP	1.0028
G08	TCF7L2	0.873
G09	TFAP2A	0.9821
G10	TGIF1	1.1204
G11	TP53	0.9754
G12	YY1	0.9754
H01	ACTB	1.0028
H02	B2M	1.0098
H03	GAPDH	0.8669
H04	HPRT1	1.0239
H05	RPLP0	0.9754
H06	HGDC	1.1925	C
H07	RTC	1.0898
H08	RTC	1.0822
H09	RTC	1.0822
H10	PPC	1.2176
H11	PPC	1.2176
H12	PPC	1.2693
Comments:
A: This gene嚙編 average threshold cycle is relatively high (> 30) in either the control or the test sample, and is reasonably low in the other sample (< 30).
These data mean that the gene嚙編 expression is relatively low in one sample and reasonably detected in the other sample suggesting that the actual fold-change value is at least as large as the calculated and reported fold-change result.
This fold-change result may also have greater variations if p value > 0.05; therefore, it is important to have a sufficient number of biological replicates to validate the result for this gene.
B: This gene嚙編 average threshold cycle is relatively high (> 30), meaning that its relative expression level is low, in both control and test samples, and the p-value for the fold-change is either unavailable or relatively high (p > 0.05).
This fold-change result may also have greater variations; therefore, it is important to have a sufficient number of biological replicates to validate the result for this gene.
C: This gene嚙編 average threshold cycle is either not determined or greater than the defined cut-off value (default 35), in both samples meaning that its expression was undetected, making this fold-change result erroneous and un-interpretable.
Fold Change & Fold Regulation:
Fold-Change (2^(- Delta Delta Ct)) is the normalized gene expression (2^(- Delta Ct)) in the Test Sample divided the normalized gene expression (2^(- Delta Ct)) in the Control Sample.
Fold-Regulation represents fold-change results in a biologically meaningful way. Fold-change values greater than one indicate a positive- or an up-regulation, and the fold-regulation is equal to the fold-change.
Fold-change values less than one indicate a negative or down-regulation, and the fold-regulation is the negative inverse of the fold-change.
Fold-change and fold-regulation values greater than 2 are indicated in red; fold-change values less than 0.5 and fold-regulation values less than -2 are indicated in blue.

## Sheet: Fold Regulation
		Up-Down Regulation (comparing to control group)
		Group 1
Position	Symbol	Fold Regulation	Comments
A01	AR	1.1925	C
A02	ARNT	1.0098
A03	ATF1	1.06
A04	ATF2	1.0822
A05	ATF3	1.3794
A06	ATF4	1.0973
A07	CEBPA	-1.4201
A08	CEBPB	-1.4907
A09	CEBPG	-1.7124	A
A10	CREB1	-1.0913
A11	CREBBP	-1.2363
A12	CTNNB1	-1.2363
B01	DR1	-1.0042
B02	E2F1	-1.1696
B03	E2F6	1.0898
B04	EGR1	-1.2888	B
B05	ELK1	-1.3909
B06	ESR1	1.1925	C
B07	ETS1	-1.0468	A
B08	ETS2	-1.1376
B09	FOS	-1.9132	B
B10	FOXA2	-1.43	B
B11	FOXG1	-1.2449	A
B12	FOXO1	-1.2025	B
C01	GATA1	-1.2888	B
C02	GATA2	-1.2622
C03	GATA3	1.5305	B
C04	GTF2B	1.0526
C05	GTF2F1	-1.1376
C06	HAND1	1.1925	C
C07	HAND2	1.1925	C
C08	HDAC1	-1.2449
C09	HIF1A	1.3698
C10	HNF1A	1.1925	C
C11	HNF4A	1.2346	B
C12	HOXA5	-1.0762	B
D01	HSF1	-1.1065
D02	ID1	1.1204
D03	IRF1	1.0822
D04	JUN	1.2176	B
D05	JUNB	-1.4804
D06	JUND	-1.325
D07	MAX	-1.0042
D08	MEF2A	-1.2888
D09	MEF2C	1.0526
D10	MYB	1.0526
D11	MYC	1.06
D12	MYF5	1.1925	C
E01	MYOD1	1.1925	C
E02	NFAT5	1.1843
E03	NFATC1	-1.0042	B
E04	NFATC2	1.1925	C
E05	NFATC3	1.031
E06	NFATC4	1.1925	C
E07	NFKB1	-1.2025
E08	NFYB	-1.0042
E09	NR3C1	-1.1777
E10	PAX6	1.1925	C
E11	POU2AF1	1.1925	C
E12	PPARA	-1.2108
F01	PPARG	1.168
F02	RB1	-1.0111
F03	REL	-1.0913
F04	RELA	-1.1219
F05	RELB	2.2408	B
F06	SMAD1	1.1127
F07	SMAD4	-1.0614
F08	SMAD5	-1.0042
F09	SMAD9	-1.7243	B
F10	SP1	-1.1297
F11	SP3	-1.0111
F12	STAT1	-1.0468
G01	STAT2	-1.0762
G02	STAT3	1.1204
G03	STAT4	1.8075	B
G04	STAT5A	1.1925	C
G05	STAT5B	-1.0762
G06	STAT6	-1.1696
G07	TBP	1.0028
G08	TCF7L2	-1.1455
G09	TFAP2A	-1.0182
G10	TGIF1	1.1204
G11	TP53	-1.0253
G12	YY1	-1.0253
H01	ACTB	1.0028
H02	B2M	1.0098
H03	GAPDH	-1.1535
H04	HPRT1	1.0239
H05	RPLP0	-1.0253
H06	HGDC	1.1925	C
H07	RTC	1.0898
H08	RTC	1.0822
H09	RTC	1.0822
H10	PPC	1.2176
H11	PPC	1.2176
H12	PPC	1.2693
Comments:
A: This gene嚙編 average threshold cycle is relatively high (> 30) in either the control or the test sample, and is reasonably low in the other sample (< 30).
These data mean that the gene嚙編 expression is relatively low in one sample and reasonably detected in the other sample suggesting that the actual fold-change value is at least as large as the calculated and reported fold-change result.
This fold-change result may also have greater variations if p value > 0.05; therefore, it is important to have a sufficient number of biological replicates to validate the result for this gene.
B: This gene嚙編 average threshold cycle is relatively high (> 30), meaning that its relative expression level is low, in both control and test samples, and the p-value for the fold-change is either unavailable or relatively high (p > 0.05).
This fold-change result may also have greater variations; therefore, it is important to have a sufficient number of biological replicates to validate the result for this gene.
C: This gene嚙編 average threshold cycle is either not determined or greater than the defined cut-off value (default 35), in both samples meaning that its expression was undetected, making this fold-change result erroneous and un-interpretable.
Fold Change & Fold Regulation:
Fold-Change (2^(- Delta Delta Ct)) is the normalized gene expression (2^(- Delta Ct)) in the Test Sample divided the normalized gene expression (2^(- Delta Ct)) in the Control Sample.
Fold-Regulation represents fold-change results in a biologically meaningful way. Fold-change values greater than one indicate a positive- or an up-regulation, and the fold-regulation is equal to the fold-change.
Fold-change values less than one indicate a negative or down-regulation, and the fold-regulation is the negative inverse of the fold-change.
Fold-change and fold-regulation values greater than 2 are indicated in red; fold-change values less than 0.5 and fold-regulation values less than -2 are indicated in blue.
