# Supplementary material for: Long-term growth comparison studies of FBS and FBS alternatives in six head and neck cell lines
Source: PLoS One. 2017 Jun 7;12(6):e0178960. doi: 10.1371/journal.pone.0178960 (PMC5462426; doi:10.1371/journal.pone.0178960)
Supplement: S1 File — The expression profiles of 84 transcription factors in TW01 cells were detected by RT2-PCR arrays. (ZIP) [file pone.0178960.s001.zip › RT2_Profiler_PCR_Array_Data_Analysis_TW01_P30.xls]

## Sheet: Gene Table
PCR Array Catalog #:		PAHS-075Z
Position	Unigene	Refseq	Symbol	Description	Gname	RT2 Catalog
A01	Hs.76704	NM_000044	AR	Androgen receptor	AIS/AR8/DHTR/HUMARA/HYSP1/KD/NR3C4/SBMA/SMAX1/TFM	PPH01016A
A02	Hs.632446	NM_001668	ARNT	Aryl hydrocarbon receptor nuclear translocator	HIF-1-beta/HIF-1beta/HIF1-beta/HIF1B/HIF1BETA/TANGO/bHLHe2	PPH01233B
A03	Hs.648565	NM_005171	ATF1	Activating transcription factor 1	EWS-ATF1/FUS/ATF-1/TREB36	PPH02010C
A04	Hs.592510	NM_001880	ATF2	Activating transcription factor 2	CRE-BP1/CREB-2/CREB2/HB16/TREB7	PPH00071A
A05	Hs.460	NM_001674	ATF3	Activating transcription factor 3	-	PPH00408C
A06	Hs.496487	NM_001675	ATF4	Activating transcription factor 4 (tax-responsive enhancer element B67)	CREB-2/CREB2/TAXREB67/TXREB	PPH02016A
A07	Hs.76171	NM_004364	CEBPA	CCAAT/enhancer binding protein (C/EBP), alpha	C/EBP-alpha/CEBP	PPH02011G
A08	Hs.517106	NM_005194	CEBPB	CCAAT/enhancer binding protein (C/EBP), beta	C/EBP-beta/IL6DBP/NF-IL6/TCF5	PPH00991A
A09	Hs.429666	NM_001806	CEBPG	CCAAT/enhancer binding protein (C/EBP), gamma	GPE1BP/IG/EBP-1	PPH02012A
A10	Hs.516646	NM_004379	CREB1	CAMP responsive element binding protein 1	CREB	PPH00808F
A11	Hs.459759	NM_004380	CREBBP	CREB binding protein	CBP/KAT3A/RSTS	PPH00324F
A12	Hs.712929	NM_001904	CTNNB1	Catenin (cadherin-associated protein), beta 1, 88kDa	CTNNB/MRD19/armadillo	PPH00643F
B01	Hs.348418	NM_001938	DR1	Down-regulator of transcription 1, TBP-binding (negative cofactor 2)	NC2/NC2-BETA	PPH00727C
B02	Hs.654393	NM_005225	E2F1	E2F transcription factor 1	E2F-1/RBAP1/RBBP3/RBP3	PPH00136G
B03	Hs.603093	NM_198256	E2F6	E2F transcription factor 6	E2F-6	PPH00957F
B04	Hs.326035	NM_001964	EGR1	Early growth response 1	AT225/G0S30/KROX-24/NGFI-A/TIS8/ZIF-268/ZNF225	PPH00139A
B05	Hs.181128	NM_005229	ELK1	ELK1, member of ETS oncogene family	-	PPH00140C
B06	Hs.744830	NM_000125	ESR1	Estrogen receptor 1	ER/ESR/ESRA/ESTRR/Era/NR3A1	PPH01001A
B07	Hs.369438	NM_005238	ETS1	V-ets erythroblastosis virus E26 oncogene homolog 1 (avian)	ETS-1/EWSR2/c-ets-1/p54	PPH01781C
B08	Hs.644231	NM_005239	ETS2	V-Ets erythroblastosis virus E26 oncogene homolog 2 (avian)	ETS2IT1	PPH00091C
B09	Hs.25647	NM_005252	FOS	FBJ murine osteosarcoma viral oncogene homolog	AP-1/C-FOS/p55	PPH00094A
B10	Hs.155651	NM_021784	FOXA2	Forkhead box A2	HNF3B/TCF3B	PPH00976B
B11	Hs.632336	NM_005249	FOXG1	Forkhead box G1	BF1/BF2/FHKL3/FKH2/FKHL1/FKHL2/FKHL3/FKHL4/FOXG1A/FOXG1B/FOXG1C/HBF-1/HBF-2/HBF-3/HBF-G2/HBF2/HFK1/HFK2/HFK3/KHL2/QIN	PPH01973A
B12	Hs.370666	NM_002015	FOXO1	Forkhead box O1	FKH1/FKHR/FOXO1A	PPH01964F
C01	Hs.765	NM_002049	GATA1	GATA binding protein 1 (globin transcription factor 1)	ERYF1/GATA-1/GF-1/GF1/NF-E1/NFE1/XLANP/XLTDA/XLTT	PPH06328A
C02	Hs.367725	NM_032638	GATA2	GATA binding protein 2	DCML/IMD21/MONOMAC/NFE1B	PPH02454B
C03	Hs.524134	NM_002051	GATA3	GATA binding protein 3	HDR/HDRS	PPH02143A
C04	Hs.481852	NM_001514	GTF2B	General transcription factor IIB	TF2B/TFIIB	PPH15260A
C05	Hs.68257	NM_002096	GTF2F1	General transcription factor IIF, polypeptide 1, 74kDa	BTF4/RAP74/TF2F1/TFIIF	PPH09789B
C06	Hs.152531	NM_004821	HAND1	Heart and neural crest derivatives expressed 1	Hxt/Thing1/bHLHa27/eHand	PPH06879B
C07	Hs.388245	NM_021973	HAND2	Heart and neural crest derivatives expressed 2	DHAND2/Hed/Thing2/bHLHa26/dHand	PPH06919B
C08	Hs.88556	NM_004964	HDAC1	Histone deacetylase 1	GON-10/HD1/RPD3/RPD3L1	PPH01735F
C09	Hs.597216	NM_001530	HIF1A	Hypoxia inducible factor 1, alpha subunit (basic helix-loop-helix transcription factor)	HIF-1-alpha/HIF-1A/HIF-1alpha/HIF1/HIF1-ALPHA/MOP1/PASD8/bHLHe78	PPH01361B
C10	Hs.654455	NM_000545	HNF1A	HNF1 homeobox A	HNF-1A/HNF1/IDDM20/LFB1/MODY3/TCF-1/TCF1	PPH02785A
C11	Hs.116462	NM_178849	HNF4A	Hepatocyte nuclear factor 4, alpha	FRTS4/HNF4/HNF4a7/HNF4a8/HNF4a9/HNF4alpha/MODY/MODY1/NR2A1/NR2A21/TCF/TCF14	PPH05540A
C12	Hs.655218	NM_019102	HOXA5	Homeobox A5	HOX1/HOX1.3/HOX1C	PPH02193A
D01	Hs.530227	NM_005526	HSF1	Heat shock transcription factor 1	HSTF1	PPH00164F
D02	Hs.504609	NM_002165	ID1	Inhibitor of DNA binding 1, dominant negative helix-loop-helix protein	ID/bHLHb24	PPH00317B
D03	Hs.436061	NM_002198	IRF1	Interferon regulatory factor 1	IRF-1/MAR	PPH00320F
D04	Hs.696684	NM_002228	JUN	Jun proto-oncogene	AP-1/AP1/c-Jun	PPH00095A
D05	Hs.25292	NM_002229	JUNB	Jun B proto-oncogene	AP-1	PPH00179A
D06	Hs.2780	NM_005354	JUND	Jun D proto-oncogene	AP-1	PPH00180E
D07	Hs.285354	NM_002382	MAX	MYC associated factor X	bHLHd4	PPH00190A
D08	Hs.268675	NM_005587	MEF2A	Myocyte enhancer factor 2A	ADCAD1/RSRFC4/RSRFC9/mef2	PPH01480A
D09	Hs.649965	NM_002397	MEF2C	Myocyte enhancer factor 2C	C5DELq14.3/DEL5q14.3	PPH01782B
D10	Hs.626299	NM_005375	MYB	V-myb myeloblastosis viral oncogene homolog (avian)	Cmyb/c-myb/c-myb_CDS/efg	PPH00099F
D11	Hs.202453	NM_002467	MYC	V-myc myelocytomatosis viral oncogene homolog (avian)	MRTL/MYCC/bHLHe39/c-Myc	PPH00100B
D12	Hs.178023	NM_005593	MYF5	Myogenic factor 5	bHLHc2	PPH01625A
E01	Hs.181768	NM_002478	MYOD1	Myogenic differentiation 1	MYF3/MYOD/PUM/bHLHc1	PPH00046A
E02	Hs.371987	NM_006599	NFAT5	Nuclear factor of activated T-cells 5, tonicity-responsive	NF-AT5/NFATL1/NFATZ/OREBP/TONEBP	PPH01474B
E03	Hs.534074	NM_172390	NFATC1	Nuclear factor of activated T-cells, cytoplasmic, calcineurin-dependent 1	NF-ATC/NF-ATc1.2/NFAT2/NFATc	PPH00277C
E04	Hs.744148	NM_012340	NFATC2	Nuclear factor of activated T-cells, cytoplasmic, calcineurin-dependent 2	NFAT1/NFATP	PPH01471A
E05	Hs.592053	NM_004555	NFATC3	Nuclear factor of activated T-cells, cytoplasmic, calcineurin-dependent 3	NFAT4/NFATX	PPH01473A
E06	Hs.77810	NM_004554	NFATC4	Nuclear factor of activated T-cells, cytoplasmic, calcineurin-dependent 4	NF-AT3/NF-ATC4/NFAT3	PPH01472F
E07	Hs.618430	NM_003998	NFKB1	Nuclear factor of kappa light polypeptide gene enhancer in B-cells 1	EBP-1/KBF1/NF-kB1/NF-kappa-B/NF-kappaB/NFKB-p105/NFKB-p50/NFkappaB/p105/p50	PPH00204F
E08	Hs.84928	NM_006166	NFYB	Nuclear transcription factor Y, beta	CBF-A/CBF-B/HAP3/NF-YB	PPH00436F
E09	Hs.122926	NM_000176	NR3C1	Nuclear receptor subfamily 3, group C, member 1 (glucocorticoid receptor)	GCCR/GCR/GCRST/GR/GRL	PPH02652A
E10	Hs.270303	NM_000280	PAX6	Paired box 6	AN/AN2/D11S812E/FVH1/MGDA/WAGR	PPH02598F
E11	Hs.654525	NM_006235	POU2AF1	POU class 2 associating factor 1	BOB1/OBF-1/OBF1/OCAB	PPH02067A
E12	Hs.592209	NM_005036	PPARA	Peroxisome proliferator-activated receptor alpha	NR1C1/PPAR/PPARalpha/hPPAR	PPH01281B
F01	Hs.162646	NM_015869	PPARG	Peroxisome proliferator-activated receptor gamma	CIMT1/GLM1/NR1C3/PPARG1/PPARG2/PPARgamma	PPH02291G
F02	Hs.408528	NM_000321	RB1	Retinoblastoma 1	OSRC/PPP1R130/RB/p105-Rb/pRb/pp110	PPH00228F
F03	Hs.633256	NM_002908	REL	V-rel reticuloendotheliosis viral oncogene homolog (avian)	C-Rel	PPH00101B
F04	Hs.502875	NM_021975	RELA	V-rel reticuloendotheliosis viral oncogene homolog A (avian)	NFKB3/p65	PPH01812B
F05	Hs.654402	NM_006509	RELB	V-rel reticuloendotheliosis viral oncogene homolog B	I-REL/IREL/REL-B	PPH00287A
F06	Hs.604588	NM_005900	SMAD1	SMAD family member 1	BSP-1/BSP1/JV4-1/JV41/MADH1/MADR1	PPH01174A
F07	Hs.75862	NM_005359	SMAD4	SMAD family member 4	DPC4/JIP/MADH4/MYHRS	PPH00134C
F08	Hs.167700	NM_005903	SMAD5	SMAD family member 5	DWFC/JV5-1/MADH5	PPH01940C
F09	Hs.123119	NM_005905	SMAD9	SMAD family member 9	MADH6/MADH9/PPH2/SMAD8/SMAD8A/SMAD8B	PPH00629A
F10	Hs.620754	NM_138473	SP1	Sp1 transcription factor	-	PPH01482A
F11	Hs.531587	NM_003111	SP3	Sp3 transcription factor	SPR2	PPH01483A
F12	Hs.642990	NM_007315	STAT1	Signal transducer and activator of transcription 1, 91kDa	CANDF7/IMD31A/IMD31B/IMD31C/ISGF-3/STAT91	PPH00811C
G01	Hs.530595	NM_005419	STAT2	Signal transducer and activator of transcription 2, 113kDa	ISGF-3/P113/STAT113	PPH00772A
G02	Hs.463059	NM_003150	STAT3	Signal transducer and activator of transcription 3 (acute-phase response factor)	ADMIO/APRF/HIES	PPH00708F
G03	Hs.80642	NM_003151	STAT4	Signal transducer and activator of transcription 4	SLEB11	PPH00777F
G04	Hs.437058	NM_003152	STAT5A	Signal transducer and activator of transcription 5A	MGF/STAT5	PPH00759B
G05	Hs.595276	NM_012448	STAT5B	Signal transducer and activator of transcription 5B	STAT5	PPH01972F
G06	Hs.524518	NM_003153	STAT6	Signal transducer and activator of transcription 6, interleukin-4 induced	D12S1644/IL-4-STAT/STAT6B/STAT6C	PPH00760D
G07	Hs.590872	NM_003194	TBP	TATA box binding protein	GTF2D/GTF2D1/HDL4/SCA17/TFIID	PPH01091G
G08	Hs.593995	NM_030756	TCF7L2	Transcription factor 7-like 2 (T-cell specific, HMG-box)	TCF-4/TCF4	PPH06890C
G09	Hs.519880	NM_003220	TFAP2A	Transcription factor AP-2 alpha (activating enhancer binding protein 2 alpha)	AP-2/AP-2alpha/AP2TF/BOFS/TFAP2	PPH06072E
G10	Hs.373550	NM_003244	TGIF1	TGFB-induced factor homeobox 1	HPE4/TGIF	PPH01953F
G11	Hs.437460	NM_000546	TP53	Tumor protein p53	BCC7/LFS1/P53/TRP53	PPH00213F
G12	Hs.388927	NM_003403	YY1	YY1 transcription factor	DELTA/INO80S/NF-E1/UCRBP/YIN-YANG-1	PPH00440F
H01	Hs.520640	NM_001101	ACTB	Actin, beta	BRWS1/PS1TP5BP1	PPH00073G
H02	Hs.534255	NM_004048	B2M	Beta-2-microglobulin	-	PPH01094E
H03	Hs.592355	NM_002046	GAPDH	Glyceraldehyde-3-phosphate dehydrogenase	G3PD/GAPD/HEL-S-162eP	PPH00150F
H04	Hs.412707	NM_000194	HPRT1	Hypoxanthine phosphoribosyltransferase 1	HGPRT/HPRT	PPH01018C
H05	Hs.546285	NM_001002	RPLP0	Ribosomal protein, large, P0	L10E/LP0/P0/PRLP0/RPP0	PPH21138F
H06	N/A	SA_00105	HGDC	Human Genomic DNA Contamination	HIGX1A
H07	N/A	SA_00104	RTC	Reverse Transcription Control	RTC	PPX63340A
H08	N/A	SA_00104	RTC	Reverse Transcription Control	RTC	PPX63340A
H09	N/A	SA_00104	RTC	Reverse Transcription Control	RTC	PPX63340A
H10	N/A	SA_00103	PPC	Positive PCR Control	PPC
H11	N/A	SA_00103	PPC	Positive PCR Control	PPC
H12	N/A	SA_00103	PPC	Positive PCR Control	PPC

## Sheet: Average Ct
		AVG Ct
Position	Symbol	Control Group (P30FBS)	Group 1 (P30FC3)
A01	AR	35	35
A02	ARNT	29.82	30.05
A03	ATF1	26.34	25.99
A04	ATF2	26.62	26.45
A05	ATF3	29.06	29.6
A06	ATF4	23.62	23.28
A07	CEBPA	29.01	29.09
A08	CEBPB	27.43	26.45
A09	CEBPG	30.46	29.17
A10	CREB1	27.83	27.18
A11	CREBBP	28.25	27.86
A12	CTNNB1	27.83	26.66
B01	DR1	26.01	25.47
B02	E2F1	26.55	26.45
B03	E2F6	27.26	26.89
B04	EGR1	33.99	34.69
B05	ELK1	30.42	29.33
B06	ESR1	35	35
B07	ETS1	30.66	30.71
B08	ETS2	27.07	26.94
B09	FOS	31.25	31.26
B10	FOXA2	34.7	34.08
B11	FOXG1	30.18	29.67
B12	FOXO1	31.08	30.82
C01	GATA1	34.5	33.77
C02	GATA2	28.74	27.66
C03	GATA3	34.51	35
C04	GTF2B	27.13	26.78
C05	GTF2F1	26.94	26.81
C06	HAND1	35	35
C07	HAND2	35	35
C08	HDAC1	25.13	24.65
C09	HIF1A	26.1	26.03
C10	HNF1A	35	35
C11	HNF4A	33.72	33.69
C12	HOXA5	30.25	30.49
D01	HSF1	27.02	26.68
D02	ID1	24.78	24.01
D03	IRF1	27.65	27.64
D04	JUN	31.63	30.81
D05	JUNB	27.94	27.43
D06	JUND	27.51	26.87
D07	MAX	26.44	26.19
D08	MEF2A	28.07	27.82
D09	MEF2C	28.14	27.97
D10	MYB	29.32	28.67
D11	MYC	24.17	23.83
D12	MYF5	35	35
E01	MYOD1	35	35
E02	NFAT5	27.76	27.18
E03	NFATC1	31.65	30.78
E04	NFATC2	35	35
E05	NFATC3	27.18	27.01
E06	NFATC4	35	35
E07	NFKB1	28.33	27.81
E08	NFYB	27.6	27.43
E09	NR3C1	26.9	26.51
E10	PAX6	35	35
E11	POU2AF1	35	35
E12	PPARA	29.16	29.54
F01	PPARG	28.7	28.12
F02	RB1	26.18	25.72
F03	REL	27.27	27.09
F04	RELA	26.75	26.52
F05	RELB	32.98	33.12
F06	SMAD1	28.35	28.29
F07	SMAD4	27.33	27.03
F08	SMAD5	26.61	26.25
F09	SMAD9	31.08	29.9
F10	SP1	26.27	25.94
F11	SP3	27.09	26.86
F12	STAT1	27.05	26.77
G01	STAT2	28.67	28.7
G02	STAT3	26.18	26.19
G03	STAT4	33.47	33.18
G04	STAT5A	35	35
G05	STAT5B	26.94	26.82
G06	STAT6	26.52	26.71
G07	TBP	28.63	28.65
G08	TCF7L2	28.63	28.55
G09	TFAP2A	25.69	25.8
G10	TGIF1	27.92	27.84
G11	TP53	25.23	25.02
G12	YY1	25.75	25.24
H01	ACTB	20.14	19.81
H02	B2M	21.52	21.3
H03	GAPDH	19.58	19.29
H04	HPRT1	26.07	25.74
H05	RPLP0	19.27	19.28
H06	HGDC	35	35
H07	RTC	22.97	23.29
H08	RTC	22.94	23.36
H09	RTC	22.98	23.33
H10	PPC	20.11	20.19
H11	PPC	20.1	20.44
H12	PPC	20.11	20.5

## Sheet: Average Delta(Ct)
		AVG Delta(Ct) (Ct(GOI) - Ave Ct(HKG))
Position	Symbol	Control Group (P30FBS)	Group 1 (P30FC3)
A01	AR	15.73	15.72
A02	ARNT	10.55	10.77
A03	ATF1	7.07	6.71
A04	ATF2	7.35	7.17
A05	ATF3	9.79	10.32
A06	ATF4	4.35	4
A07	CEBPA	9.74	9.81
A08	CEBPB	8.16	7.17
A09	CEBPG	11.19	9.89
A10	CREB1	8.56	7.9
A11	CREBBP	8.98	8.58
A12	CTNNB1	8.56	7.38
B01	DR1	6.74	6.19
B02	E2F1	7.28	7.17
B03	E2F6	7.99	7.61
B04	EGR1	14.72	15.41
B05	ELK1	11.15	10.05
B06	ESR1	15.73	15.72
B07	ETS1	11.39	11.43
B08	ETS2	7.8	7.66
B09	FOS	11.98	11.98
B10	FOXA2	15.43	14.8
B11	FOXG1	10.91	10.39
B12	FOXO1	11.81	11.54
C01	GATA1	15.23	14.49
C02	GATA2	9.47	8.38
C03	GATA3	15.24	15.72
C04	GTF2B	7.86	7.5
C05	GTF2F1	7.67	7.53
C06	HAND1	15.73	15.72
C07	HAND2	15.73	15.72
C08	HDAC1	5.86	5.37
C09	HIF1A	6.83	6.75
C10	HNF1A	15.73	15.72
C11	HNF4A	14.45	14.41
C12	HOXA5	10.98	11.21
D01	HSF1	7.75	7.4
D02	ID1	5.51	4.73
D03	IRF1	8.38	8.36
D04	JUN	12.36	11.53
D05	JUNB	8.67	8.15
D06	JUND	8.24	7.59
D07	MAX	7.17	6.91
D08	MEF2A	8.8	8.54
D09	MEF2C	8.87	8.69
D10	MYB	10.05	9.39
D11	MYC	4.9	4.55
D12	MYF5	15.73	15.72
E01	MYOD1	15.73	15.72
E02	NFAT5	8.49	7.9
E03	NFATC1	12.38	11.5
E04	NFATC2	15.73	15.72
E05	NFATC3	7.91	7.73
E06	NFATC4	15.73	15.72
E07	NFKB1	9.06	8.53
E08	NFYB	8.33	8.15
E09	NR3C1	7.63	7.23
E10	PAX6	15.73	15.72
E11	POU2AF1	15.73	15.72
E12	PPARA	9.89	10.26
F01	PPARG	9.43	8.84
F02	RB1	6.91	6.44
F03	REL	8	7.81
F04	RELA	7.48	7.24
F05	RELB	13.71	13.84
F06	SMAD1	9.08	9.01
F07	SMAD4	8.06	7.75
F08	SMAD5	7.34	6.97
F09	SMAD9	11.81	10.62
F10	SP1	7	6.66
F11	SP3	7.82	7.58
F12	STAT1	7.78	7.49
G01	STAT2	9.4	9.42
G02	STAT3	6.91	6.91
G03	STAT4	14.2	13.9
G04	STAT5A	15.73	15.72
G05	STAT5B	7.67	7.54
G06	STAT6	7.25	7.43
G07	TBP	9.36	9.37
G08	TCF7L2	9.36	9.27
G09	TFAP2A	6.42	6.52
G10	TGIF1	8.65	8.56
G11	TP53	5.96	5.74
G12	YY1	6.48	5.96
H01	ACTB	0.87	0.53
H02	B2M	2.25	2.02
H03	GAPDH	0.31	0.01
H04	HPRT1	6.8	6.46
H05	RPLP0	0	0
H06	HGDC	15.73	15.72
H07	RTC	3.7	4.01
H08	RTC	3.67	4.08
H09	RTC	3.71	4.05
H10	PPC	0.84	0.91
H11	PPC	0.83	1.16
H12	PPC	0.84	1.22

## Sheet: 2^(-Avg.(Delta(Ct))
		2^(-Avg.(Delta(Ct))
Position	Symbol	Control Group (P30FBS)	Group 1 (P30FC3)
A01	AR	1.8e-05	1.9e-05
A02	ARNT	0.000667	0.000573
A03	ATF1	0.007442	0.009552
A04	ATF2	0.00613	0.006944
A05	ATF3	0.00113	0.000782
A06	ATF4	0.049037	0.0625
A07	CEBPA	0.001169	0.001114
A08	CEBPB	0.003496	0.006944
A09	CEBPG	0.000428	0.001054
A10	CREB1	0.00265	0.004187
A11	CREBBP	0.00198	0.002613
A12	CTNNB1	0.00265	0.006003
B01	DR1	0.009355	0.013697
B02	E2F1	0.006434	0.006944
B03	E2F6	0.003933	0.005119
B04	EGR1	3.7e-05	2.3e-05
B05	ELK1	0.00044	0.000943
B06	ESR1	1.8e-05	1.9e-05
B07	ETS1	0.000373	0.000362
B08	ETS2	0.004487	0.004944
B09	FOS	0.000248	0.000248
B10	FOXA2	2.3e-05	3.5e-05
B11	FOXG1	0.00052	0.000745
B12	FOXO1	0.000279	0.000336
C01	GATA1	2.6e-05	4.3e-05
C02	GATA2	0.00141	0.003002
C03	GATA3	2.6e-05	1.9e-05
C04	GTF2B	0.004304	0.005524
C05	GTF2F1	0.00491	0.005411
C06	HAND1	1.8e-05	1.9e-05
C07	HAND2	1.8e-05	1.9e-05
C08	HDAC1	0.017217	0.024181
C09	HIF1A	0.00879	0.009291
C10	HNF1A	1.8e-05	1.9e-05
C11	HNF4A	4.5e-05	4.6e-05
C12	HOXA5	0.000495	0.000422
D01	HSF1	0.004645	0.005921
D02	ID1	0.021944	0.037681
D03	IRF1	0.003002	0.003044
D04	JUN	0.00019	0.000338
D05	JUNB	0.002455	0.003521
D06	JUND	0.003308	0.00519
D07	MAX	0.006944	0.008315
D08	MEF2A	0.002244	0.002687
D09	MEF2C	0.002137	0.002421
D10	MYB	0.000943	0.00149
D11	MYC	0.033493	0.042689
D12	MYF5	1.8e-05	1.9e-05
E01	MYOD1	1.8e-05	1.9e-05
E02	NFAT5	0.002781	0.004187
E03	NFATC1	0.000188	0.000345
E04	NFATC2	1.8e-05	1.9e-05
E05	NFATC3	0.004158	0.00471
E06	NFATC4	1.8e-05	1.9e-05
E07	NFKB1	0.001874	0.002705
E08	NFYB	0.003108	0.003521
E09	NR3C1	0.005048	0.006661
E10	PAX6	1.8e-05	1.9e-05
E11	POU2AF1	1.8e-05	1.9e-05
E12	PPARA	0.001054	0.000816
F01	PPARG	0.00145	0.002182
F02	RB1	0.008315	0.011518
F03	REL	0.003906	0.004456
F04	RELA	0.005601	0.006615
F05	RELB	7.5e-05	6.8e-05
F06	SMAD1	0.001848	0.00194
F07	SMAD4	0.003747	0.004645
F08	SMAD5	0.006172	0.007977
F09	SMAD9	0.000279	0.000635
F10	SP1	0.007812	0.009889
F11	SP3	0.004425	0.005226
F12	STAT1	0.00455	0.005563
G01	STAT2	0.00148	0.00146
G02	STAT3	0.008315	0.008315
G03	STAT4	5.3e-05	6.5e-05
G04	STAT5A	1.8e-05	1.9e-05
G05	STAT5B	0.00491	0.005373
G06	STAT6	0.00657	0.005799
G07	TBP	0.001522	0.001511
G08	TCF7L2	0.001522	0.00162
G09	TFAP2A	0.011679	0.010896
G10	TGIF1	0.002489	0.00265
G11	TP53	0.016064	0.018711
G12	YY1	0.011203	0.016064
H01	ACTB	0.547147	0.692555
H02	B2M	0.210224	0.246558
H03	GAPDH	0.806642	0.993092
H04	HPRT1	0.008974	0.011359
H05	RPLP0	1	1
H06	HGDC	1.8e-05	1.9e-05
H07	RTC	0.076947	0.062068
H08	RTC	0.078563	0.059129
H09	RTC	0.076415	0.060371
H10	PPC	0.558644	0.532185
H11	PPC	0.562529	0.447513
H12	PPC	0.558644	0.429283

## Sheet: Fold Change
		Fold Change (comparing to control group)
		Group 1
Position	Symbol	Fold Change	Comments
A01	AR	1.007	C
A02	ARNT	0.8586	A
A03	ATF1	1.2834
A04	ATF2	1.1329
A05	ATF3	0.6926
A06	ATF4	1.2746
A07	CEBPA	0.9526
A08	CEBPB	1.9862
A09	CEBPG	2.4623	A
A10	CREB1	1.5801
A11	CREBBP	1.3195
A12	CTNNB1	2.2658
B01	DR1	1.4641
B02	E2F1	1.0792
B03	E2F6	1.3013
B04	EGR1	0.6199	B
B05	ELK1	2.1435	A
B06	ESR1	1.007	C
B07	ETS1	0.9727	B
B08	ETS2	1.1019
B09	FOS	1	B
B10	FOXA2	1.5476	B
B11	FOXG1	1.434	A
B12	FOXO1	1.2058	B
C01	GATA1	1.6702	B
C02	GATA2	2.1287
C03	GATA3	0.717	B
C04	GTF2B	1.2834
C05	GTF2F1	1.1019
C06	HAND1	1.007	C
C07	HAND2	1.007	C
C08	HDAC1	1.4044
C09	HIF1A	1.057
C10	HNF1A	1.007	C
C11	HNF4A	1.0281	B
C12	HOXA5	0.8526	B
D01	HSF1	1.2746
D02	ID1	1.7171
D03	IRF1	1.014
D04	JUN	1.7777	B
D05	JUNB	1.434
D06	JUND	1.5692
D07	MAX	1.1975
D08	MEF2A	1.1975
D09	MEF2C	1.1329
D10	MYB	1.5801
D11	MYC	1.2746
D12	MYF5	1.007	C
E01	MYOD1	1.007	C
E02	NFAT5	1.5052
E03	NFATC1	1.8404	B
E04	NFATC2	1.007	C
E05	NFATC3	1.1329
E06	NFATC4	1.007	C
E07	NFKB1	1.4439
E08	NFYB	1.1329
E09	NR3C1	1.3195
E10	PAX6	1.007	C
E11	POU2AF1	1.007	C
E12	PPARA	0.7738
F01	PPARG	1.5052
F02	RB1	1.3851
F03	REL	1.1408
F04	RELA	1.181
F05	RELB	0.9138	B
F06	SMAD1	1.0497
F07	SMAD4	1.2397
F08	SMAD5	1.2924
F09	SMAD9	2.2815	A
F10	SP1	1.2658
F11	SP3	1.181
F12	STAT1	1.2226
G01	STAT2	0.9862
G02	STAT3	1
G03	STAT4	1.2311	B
G04	STAT5A	1.007	C
G05	STAT5B	1.0943
G06	STAT6	0.8827
G07	TBP	0.9931
G08	TCF7L2	1.0644
G09	TFAP2A	0.933
G10	TGIF1	1.0644
G11	TP53	1.1647
G12	YY1	1.434
H01	ACTB	1.2658
H02	B2M	1.1728
H03	GAPDH	1.2311
H04	HPRT1	1.2658
H05	RPLP0	1
H06	HGDC	1.007	C
H07	RTC	0.8066
H08	RTC	0.7526
H09	RTC	0.79
H10	PPC	0.9526
H11	PPC	0.7955
H12	PPC	0.7684
Comments:
A: This gene嚙編 average threshold cycle is relatively high (> 30) in either the control or the test sample, and is reasonably low in the other sample (< 30).
These data mean that the gene嚙編 expression is relatively low in one sample and reasonably detected in the other sample suggesting that the actual fold-change value is at least as large as the calculated and reported fold-change result.
This fold-change result may also have greater variations if p value > 0.05; therefore, it is important to have a sufficient number of biological replicates to validate the result for this gene.
B: This gene嚙編 average threshold cycle is relatively high (> 30), meaning that its relative expression level is low, in both control and test samples, and the p-value for the fold-change is either unavailable or relatively high (p > 0.05).
This fold-change result may also have greater variations; therefore, it is important to have a sufficient number of biological replicates to validate the result for this gene.
C: This gene嚙編 average threshold cycle is either not determined or greater than the defined cut-off value (default 35), in both samples meaning that its expression was undetected, making this fold-change result erroneous and un-interpretable.
Fold Change & Fold Regulation:
Fold-Change (2^(- Delta Delta Ct)) is the normalized gene expression (2^(- Delta Ct)) in the Test Sample divided the normalized gene expression (2^(- Delta Ct)) in the Control Sample.
Fold-Regulation represents fold-change results in a biologically meaningful way. Fold-change values greater than one indicate a positive- or an up-regulation, and the fold-regulation is equal to the fold-change.
Fold-change values less than one indicate a negative or down-regulation, and the fold-regulation is the negative inverse of the fold-change.
Fold-change and fold-regulation values greater than 2 are indicated in red; fold-change values less than 0.5 and fold-regulation values less than -2 are indicated in blue.

## Sheet: Fold Regulation
		Up-Down Regulation (comparing to control group)
		Group 1
Position	Symbol	Fold Regulation	Comments
A01	AR	1.007	C
A02	ARNT	-1.1647	A
A03	ATF1	1.2834
A04	ATF2	1.1329
A05	ATF3	-1.4439
A06	ATF4	1.2746
A07	CEBPA	-1.0497
A08	CEBPB	1.9862
A09	CEBPG	2.4623	A
A10	CREB1	1.5801
A11	CREBBP	1.3195
A12	CTNNB1	2.2658
B01	DR1	1.4641
B02	E2F1	1.0792
B03	E2F6	1.3013
B04	EGR1	-1.6133	B
B05	ELK1	2.1435	A
B06	ESR1	1.007	C
B07	ETS1	-1.0281	B
B08	ETS2	1.1019
B09	FOS	1	B
B10	FOXA2	1.5476	B
B11	FOXG1	1.434	A
B12	FOXO1	1.2058	B
C01	GATA1	1.6702	B
C02	GATA2	2.1287
C03	GATA3	-1.3947	B
C04	GTF2B	1.2834
C05	GTF2F1	1.1019
C06	HAND1	1.007	C
C07	HAND2	1.007	C
C08	HDAC1	1.4044
C09	HIF1A	1.057
C10	HNF1A	1.007	C
C11	HNF4A	1.0281	B
C12	HOXA5	-1.1728	B
D01	HSF1	1.2746
D02	ID1	1.7171
D03	IRF1	1.014
D04	JUN	1.7777	B
D05	JUNB	1.434
D06	JUND	1.5692
D07	MAX	1.1975
D08	MEF2A	1.1975
D09	MEF2C	1.1329
D10	MYB	1.5801
D11	MYC	1.2746
D12	MYF5	1.007	C
E01	MYOD1	1.007	C
E02	NFAT5	1.5052
E03	NFATC1	1.8404	B
E04	NFATC2	1.007	C
E05	NFATC3	1.1329
E06	NFATC4	1.007	C
E07	NFKB1	1.4439
E08	NFYB	1.1329
E09	NR3C1	1.3195
E10	PAX6	1.007	C
E11	POU2AF1	1.007	C
E12	PPARA	-1.2924
F01	PPARG	1.5052
F02	RB1	1.3851
F03	REL	1.1408
F04	RELA	1.181
F05	RELB	-1.0943	B
F06	SMAD1	1.0497
F07	SMAD4	1.2397
F08	SMAD5	1.2924
F09	SMAD9	2.2815	A
F10	SP1	1.2658
F11	SP3	1.181
F12	STAT1	1.2226
G01	STAT2	-1.014
G02	STAT3	1
G03	STAT4	1.2311	B
G04	STAT5A	1.007	C
G05	STAT5B	1.0943
G06	STAT6	-1.1329
G07	TBP	-1.007
G08	TCF7L2	1.0644
G09	TFAP2A	-1.0718
G10	TGIF1	1.0644
G11	TP53	1.1647
G12	YY1	1.434
H01	ACTB	1.2658
H02	B2M	1.1728
H03	GAPDH	1.2311
H04	HPRT1	1.2658
H05	RPLP0	1
H06	HGDC	1.007	C
H07	RTC	-1.2397
H08	RTC	-1.3287
H09	RTC	-1.2658
H10	PPC	-1.0497
H11	PPC	-1.257
H12	PPC	-1.3013
Comments:
A: This gene嚙編 average threshold cycle is relatively high (> 30) in either the control or the test sample, and is reasonably low in the other sample (< 30).
These data mean that the gene嚙編 expression is relatively low in one sample and reasonably detected in the other sample suggesting that the actual fold-change value is at least as large as the calculated and reported fold-change result.
This fold-change result may also have greater variations if p value > 0.05; therefore, it is important to have a sufficient number of biological replicates to validate the result for this gene.
B: This gene嚙編 average threshold cycle is relatively high (> 30), meaning that its relative expression level is low, in both control and test samples, and the p-value for the fold-change is either unavailable or relatively high (p > 0.05).
This fold-change result may also have greater variations; therefore, it is important to have a sufficient number of biological replicates to validate the result for this gene.
C: This gene嚙編 average threshold cycle is either not determined or greater than the defined cut-off value (default 35), in both samples meaning that its expression was undetected, making this fold-change result erroneous and un-interpretable.
Fold Change & Fold Regulation:
Fold-Change (2^(- Delta Delta Ct)) is the normalized gene expression (2^(- Delta Ct)) in the Test Sample divided the normalized gene expression (2^(- Delta Ct)) in the Control Sample.
Fold-Regulation represents fold-change results in a biologically meaningful way. Fold-change values greater than one indicate a positive- or an up-regulation, and the fold-regulation is equal to the fold-change.
Fold-change values less than one indicate a negative or down-regulation, and the fold-regulation is the negative inverse of the fold-change.
Fold-change and fold-regulation values greater than 2 are indicated in red; fold-change values less than 0.5 and fold-regulation values less than -2 are indicated in blue.
